# Supplementary material for: Tumor-derived cell-free DNA detected in cerebrospinal fluid enables minimally invasive profiling of pediatric brain tumors
Source: J Clin Invest. 2026 Jun 15;136(12):e197391. doi: 10.1172/JCI197391 (PMC13262732; doi:10.1172/JCI197391)
Supplement: Supplemental table 1 [file jci-136-197391-s077.xlsx]

## Sheet: Sheet1
Sample ID	Age (years)	Sex	Tumour group	Pathological diagnosis	Tumor location	Radiologic evidence of disease at time of collection (0 = No, 1 = Yes)	Radiological dissemination at time of sampling ( 0 = No, 1 = Yes)	Source of CSF	CSF (mL)	Phase of treatment	Tumor mutation/fusion	LB panel coverage	Liquid biopsy panel results	Tumor CNA	LP-WGS coverage	Liquid biopsy CNA	ddPCR(pos/Neg)	LB result	diag/targetable	ddPCR(Y/N)	panel (yes/no)	LPWG (yes/no)	comments
LGG8-M2	12	Male	LGG	Diffuse leptomeningeal glioneuonal tumour	Disseminated	1	1	LP	6	On treatment	FGFR1 K656E, KIAA1549::BRAF	253	FGFR1 K656E	Not detected	0.59	Not detected	not done	Positive	targetable	No	yes	yes
MMR5-M3	16	Male	HGG/MMR	Glioblastoma	Hemispheric	1	1	LP	5	On treatment	TP53 R213Q;S241Y;R273C, PDGFRA P577S	800	TP53 R273C;S241Y,PDGFRA P577S	Positive	1.38	Positive	not done	Positive	targetable	No	yes	yes
LGG8-M1	11	Male	LGG	Diffuse leptomeningeal glioneuonal tumour	Disseminated	1	1	LP	4.5	On treatment	FGFR1 K656E, KIAA1549::BRAF	528.7	FGFR1 K656E	NA	Not done	Not done	not done	Positive	targetable	No	yes	no
MMR5-M2	16	Male	HGG/MMR	Glioblastoma	Hemispheric	1	1	LP	4.2	On treatment	TP53 R213Q;S241Y;R273C, PDGFRA P577S	106	TP53 R273C;S241Y,PDGFRA P577S	Positive	0.23	Positive	not done	Positive	targetable	No	yes	yes
LGG3-R	17	Male	LGG	Low grade astrocytoma	Sellar/suprasellar/hypothalamic/optic pathway	1	0	Cyst fluid	5	Relapse/progressive disease	BRAF T599dup	193.9	negative	NA	Not done	Not done	not done	Negative	NA	No	yes	no
HGG6-R2	16	Female	HGG	Diffuse midline glioma, H3K27 altered	Midline	1	0	EVD	2.5	Relapse/progressive disease	TP53 R273C (H3 K27M (IHC))	736	H3.3 K27M, TP53 R273C	NA	0.72	Positive	not done	Positive	Diagnostic	No	yes	yes
HGG6-R1	16	Female	HGG	Diffuse midline glioma, H3K27 altered	Midline	1	0	EVD	1.7	Relapse/progressive disease	TP53 R273C (H3 K27M (IHC))	5471	H3.3 K27M, TP53 R273C	NA	5.73	Positive	not done	Positive	Diagnostic	No	yes	yes
MB9-M2	7	Male	MB	Medulloblastoma, non-WNT/non-SHH	Cerebellar	0	0	LP	5.1	On treatment	NA	4.3	low coverage	Positive	0.03	Not detected	not done	Negative	no	No	yes	yes
MB10-M2	7	Male	MB	Medulloblastoma, SHH-activated, P53-wildtype	Cerebellar	1	1	LP	5	On treatment	Hyper mutant (31 mutations by panel)	11.2	low coverage	NA	0.03	Not detected	not done	Negative	NA	No	yes	yes
MB7-M1	8	Male	MB	Medulloblastoma, WNT-activated	Cerebellar	1	0	LP	5	On treatment	PIK3CA E545K	118.5	negative	Positive	0.5	Not detected	not done	Negative	NA	No	yes	yes
MMR9-M1	13	Female	HGG/MMR	Glioblastoma, IDH wildtype	Hemispheric	1	0	LP	4.25	On treatment	TP53 H178Gfs, R158H	18.6	low coverage	Not detected	0.04	Not detected	not done	Negative	NA	No	yes	yes
MMR8-M2	9	Female	HGG/MMR	Diffuse high grade glioma	Cerebellar	1	0	LP	1.75	Off treatment	Hyper mutant (15 mutations)	8.7	low coverage	Positive	0.03	Not detected	not done	Negative	no	No	yes	yes
LGG8-R	7	Male	LGG	Diffuse leptomeningeal glioneuonal tumour	Disseminated	1	1	LP	1	Relapse/progressive disease	FGFR1 K656E, KIAA1549::BRAF	106.4	FGFR1 K656E	NA	Not done	Not done	not done	Positive	targetable	No	yes	no
MMR1-R	15	Male	HGG/MMR	High grade glioma	Midline	1	1	LP	10	Relapse/progressive disease	TP53 R181C, FGFR1 K656E	1440.9	TP53 R181C, FGFR1 K656E	NA	Not done	Not done	not done	Positive	targetable	No	yes	no
MMR5-M1	15	Male	HGG/MMR	Glioblastoma	Hemispheric	1	1	LP	5	On treatment	TP53 R213Q;S241Y;R273C, PDGFRA P577S	493.5	TP53 R273C;S241Y,PDGFRA P577S	Positive	0.8	Positive	not done	Positive	targetable	No	yes	yes
LGG3-D	17	Male	LGG	Astrocytoma	Sellar/suprasellar/hypothalamic/optic pathway	1	0	Cyst fluid	5	Diagnosis	BRAF T599dup	9.9	low coverage	NA	Not done	Not done	negative	Negative	Negative	Yes	yes	no
LGG8-D	7	Male	LGG	Diffuse leptomeningeal glioneuonal tumour	Disseminated	1	1	EVD	5	Diagnosis	FGFR1 K656E, KIAA1549::BRAF	153	FGFR1 K656E	NA	Not done	Not done	not done	Positive	targetable	No	yes	no
MB2-D	4	Female	MB	Medulloblastoma, non-WNT/non-SHH	Cerebellar	0	0	EVD	2.6	Diagnosis	NA	1941.2	negative	Positive	1.49	Not detected	not done	Negative	Negative	No	yes	yes	13 days post-GTR
MMR1-D	14	Male	HGG/MMR	High grade glioma	Midline	1	0	Intra-op	4	Diagnosis	TP53 R181C, FGFR1 K656E	3567	TP53 R181C; D259Y, FGFR1 K656E	NA	Not done	Not done	not done	Positive	targetable	No	yes	no
HGG6-D	15	Female	HGG	Diffuse midline glioma, H3K27 altered	Midline	1	0	Intra-op	3	Diagnosis	TP53 R273C (H3 K27M (IHC))	5482.7	H3.3 K27M (equivocal), TP53 R273C (equivocal)	NA	2.82	Not detected	not done	Positive	Diagnostic	No	yes	yes
MMR8-M1	8	Female	HGG/MMR	Diffuse high-grade glioma	Cerebellar	1	0	LP	5	Off treatment	TP53 A138V, R273C	20.4	negative	Positive	0.15	Not detected	not done	Negative	NA	No	yes	yes
MMR9-R	12	Female	HGG/MMR	Glioblastoma, IDH wildtype	Hemispheric	1	1	LP	4	Relapse/progressive disease	TP53 H178Gfs, R158H	167.8	TP53 R273C	Positive	0.53	Positive	not done	Positive	no	No	yes	yes
MB7-D	8	Male	MB	Medulloblastoma, WNT-activated	Cerebellar	1	0	LP	6	Diagnosis	PIK3CA E545K	337	PIK3CA C420R	Positive	0.93	Positive	not done	Positive	no	No	yes	yes
MMR5-R	16	Male	HGG/MMR	Glioblastoma, IDH wildtype	Hemispheric	1	1	LP	2	Relapse/progressive disease	TP53 R213Q;S241Y;R273C, PDGFRA P577S	2218.8	TP53 R273C;S241Y,PDGFRA P577S	Positive	1.41	Positive	not done	Positive	targetable	No	yes	yes
MB9-M1	6	Male	MB	Medulloblastoma, non-WNT/non-SHH	Cerebellar	0	0	LP	2	On treatment	NA	7.9	low coverage	Positive	0.03	Not detected	not done	Negative	no	No	yes	yes
MB10-M1	6	Male	MB	Medulloblastoma, SHH-activated, P53-wildtype	Cerebellar	1	1	LP	NA	On treatment	Hyper mutant (31 mutations by panel)	90.4	negative	NA	0.28	Not detected	not done	Negative	NA	No	yes	yes
MB11-R	15	Male	MB	Medulloblastoma, non-WNT/non-SHH	Cerebellar	1	0	Ommaya	5	Relapse/progressive disease	NA	318.7	negative	NA	0.34	Positive	not done	Positive	no	No	yes	yes
HGG12-Autopsy	9	Male	HGG	Diffuse midline glioma, H3 K27-altered	Midline	1	0	Autopsy	5	Autopsy	H3.3 K27M, FGFR2 S56L, SETD1A R456W	9767.8	H3.3 K27M	NA	Not done	Not done	not done	Positive	Diagnostic	No	yes	no
HGG10-Autopsy	13	Male	HGG	High grade astrocytoma	Cerebellar	1	1	Autopsy	5	Autopsy	BRAF V600E (IHC)	10529.7	BRAF V600E, TP53 R282W	NA	Not done	Not done	positive	Positive	targetable	Yes	yes	no
HGG11-Autopsy	14	Female	HGG	Diffuse midline glioma, H3 K27-altered	Midline	1	1	Autopsy	4	Autopsy	H3 K27M (IHC)	4079	H3.3 K27M, PIK3CA P449S; E545K	NA	Not done	Not done	not done	Positive	targetable	No	yes	no
HGG13-Autopsy	7	Male	HGG	Diffuse midline glioma, H3 K27-altered	Midline	1	1	Autopsy	5	Autopsy	H3.3 K27M, TP53 D186MfsTer61, PTEN F341V	1514.6	H3.3 K27M, TP53 D186fsMfsTer61	NA	1.32	Positive	not done	Positive	Diagnostic	No	yes	yes
LGG30-M	3	Female	LGG	Pilocytic astrocytoma	Midline	1	0	Cyst fluid	5	On treatment	KIAA1549::BRAF	2980.1	KIAA1549::BRAF	NA	Not done	Not done	not done	Positive	targetable	No	yes	no
LGG37-R	14	Male	LGG	Pilocytic astrocytoma	Cerebellar	1	0	EVD	4	Relapse/progressive disease	BRAF fusion	60.9	negative	NA	Not done	Not done	not done	Negative	NA	No	yes	no
LGG14-D	2	Female	LGG	Pilocytic astrocytoma	Cerebellar	0	0	EVD	10	Diagnosis	KIAA1549::BRAF	1875.8	negative	NA	Not done	Not done	not done	Negative	Negative	No	yes	no	2 days post-GTR
LGG36-R	17	Female	LGG	Low grade glioma	Midline	1	0	EVD	6	Relapse/progressive disease	NF1 mut	43.8	negative	NA	Not done	Not done	not done	Negative	NA	No	yes	no
LGG4-D	6	Female	LGG	Pilocytic astrocytoma	Midline	1	1	EVD	5	Diagnosis	BRAF duplication (FISH)	1785.5	KIAA1549::BRAF	NA	Not done	Not done	not done	Positive	targetable	No	yes	no
LGG12-D	15	Female	LGG	Low grade glioneuronal tumour	Hemispheric	1	0	EVD	4	Diagnosis	Sequencing failed	851.7	PDGFRA p.(Lys385Ter);p.(Lys385Met)	NA	Not done	Not done	not done	Positive	targetable	No	yes	no
LGG1-D	15	Male	LGG	Pilocytic astrocytoma	Cerebellar	1	0	EVD	4	Diagnosis	KIAA1549::BRAF	10572.6	KIAA1549::BRA	NA	Not done	Not done	negative	Positive	targetable	Yes	yes	no
HGG7-R	12	Female	HGG	Diffuse midline glioma, H3 K27-altered	Midline	1	1	EVD	5	Relapse/progressive disease	H3.3 K27M, TP53 Y243H, PIK3CA E545K, ATRX P2310S	6068.7	H3.3 K27M, TP53 Y234H, PIK3CA E545K; Q546R	NA	Not done	Not done	not done	Positive	Targetable	No	yes	no
LGG9-D	6	Male	LGG	Diffuse leptomeningeal glioneuonal tumour	Disseminated	1	1	EVD	4	Diagnosis	KIAA1549::BRAF	755.8	KIAA1549::BRAF	NA	Not done	Not done	not done	Positive	targetable	No	yes	no
LGG35-R	12	Female	LGG	Diffuse low grade astrocytoma	Midline	1	0	EVD	5	Relapse/progressive disease	FGFR1 W289dup	4658.8	FGFR1 W289dup	NA	Not done	Not done	not done	Positive	targetable	No	yes	no
LGG25-D	1	Male	LGG	Pilocytic astrocytoma	Midline	1	0	EVD	5.8	Diagnosis	KIAA1549::BRAF	4235.6	KIAA1549::BRAF	NA	2.8	Not detected	not done	Positive	targetable	No	yes	yes
HGG3-D	9	Male	HGG	Glioblastoma, MYCN amplifieed	Midline	1	0	EVD	2	Diagnosis	NA	27761.2	PIK3CA Q546E, TP53 Q165Ter	NA	Not done	Not done	not done	Positive	targetable	No	yes	no
LGG10-D	4	Male	LGG	Pilocytic astrocytoma	Cerebellar	0	0	EVD	5	Diagnosis	KIAA1549::BRAF	8708.2	KIAA1549::BRAF	NA	Not done	Not done	not done	Positive	targetable	No	yes	no	6 days post-GTR
LGG6-D	9	Male	LGG	Pilocytic astrocytoma	Midline	1	0	EVD	4	Diagnosis	KIAA1549::BRAF	5169.1	KIAA1549::BRAF	NA	Not done	Not done	not done	Positive	targetable	No	yes	no
MMR4-R	13	Female	HGG/MMR	High grade glioma	Hemispheric	1	1	EVD	5	Relapse/progressive disease	IDH1p.(Arg132His);TP53p.(Asp259Glu)	9244	CDKN2A R58Ter, TP53 D259E, IDH1 R132H	NA	Not done	Not done	negative	Positive	targetable	Yes	yes	no
HGG8-R	6	Male	HGG	Diffuse midline glioma, H3 K27-altered	Midline	1	0	EVD	10	Relapse/progressive disease	H3.3 K27M, TP53 R273C	7196.6	H3.3 K27M, TP53 R273C	NA	Not done	Not done	not done	Positive	Diagnostic	No	yes	no
HGG2-D	7	Male	HGG	Glioblastoma	Hemispheric	1	0	EVD	5	Diagnosis	TP53 V73RfsTer76	10341.4	TP53 V73RfsTer76	NA	Not done	Not done	negative	Positive	no	Yes	yes	no
LGG26-D	5	Male	LGG	Pilocytic astrocytoma	Cerebellar	1	0	EVD	10	Diagnosis	KIAA1549::BRAF	1633.3	KIAA1549::BRAF	NA	2.52	Not detected	not done	Positive	targetable	No	yes	yes
LGG39-R	16	Female	LGG	Pilocytic astrocytoma	Sellar/suprasellar/hypothalamic/optic pathway	1	0	EVD	4	Relapse/progressive disease	KIAA1549::BRAF	878	KIAA1549:BRAF	NA	2.19	Positive	not done	Positive	targetable	No	yes	yes
LGG23-D	2	Female	LGG	Pilocytic astrocytoma	Cerebellar	0	0	EVD	5	Diagnosis	KIAA1549::BRAF	13267.3	KIAA1549::BRAF	NA	4.02	Not detected	not done	Positive	targetable	No	yes	yes	6 days post-GTR
LGG18-D	6	Male	LGG	Pilocytic astrocytoma	Cerebellar	0	0	EVD	4	Diagnosis	KIAA1549::BRAF	5178.6	negative	NA	Not done	Not done	not done	Negative	Negative	No	yes	no	2 days post-GTR
LGG2-D	7	Female	LGG	Low grade glioma	Hemispheric	1	0	EVD	NA	Diagnosis	BRAF V600E (IHC)	1565.1	BRAF V600E	NA	Not done	Not done	positive	Positive	targetable	Yes	yes	no
LGG40-R	5	Male	LGG	Low grade glioma	Sellar/suprasellar/hypothalamic/optic pathway	1	0	Intra-op	8.8	Relapse/progressive disease	BRAF V600E (IHC)	8.5	low coverage	NA	0.11	Not detected	not done	Negative	NA	No	yes	yes
NA6-D	32	Male	No biopsy	NA	Midline	1	1	Intra-op	8.5	Diagnosis	NA	45.9	negative	NA	0.13	Positive	not done	Positive	NA	No	yes	yes
LGG15-D	7	Female	LGG	Low grade glioma	Midline	1	0	Intra-op	10	Diagnosis	BRAAF V600E	977.9	negative	NA	Not done	Not done	not done	Negative	Negative	No	yes	no
NA2-D	11	Female	No biopsy	NA	Midline	1	0	Intra-op	4	Diagnosis	NA	22.2	negative	NA	Not done	Not done	not done	Negative	Negative	No	yes	no
LGG13-D	0	Female	LGG	Low grade astroyctoma	Cerebellar	1	0	Intra-op	4	Diagnosis	KIAA1549::BRAF	14.1	low coverage	NA	Not done	Not done	not done	Negative	Negative	No	yes	no
HGG1-D	9	Female	HGG	Diffuse midline glioma, H3K27 altered	Midline	1	0	Intra-op	4	Diagnosis	H3 K27M (IHC), TP53 (IHC)	16.9	TP53 R175H	NA	0.11	Positive	not done	Positive	no	No	yes	yes
LGG29-D	1	Male	LGG	Pilocytic astrocytoma	Cerebellar	1	0	Intra-op	3	Diagnosis	KIAA1549::BRAF	8.3	low coverage	NA	0.06	Not detected	not done	Negative	Negative	No	yes	yes
LGG7-D	16	Female	LGG	Pilocytic astrocytoma	Midline	1	0	Intra-op	4	Diagnosis	KRAS E63K	6.4	low coverage	NA	Not done	Not done	not done	Negative	Negative	No	yes	no
HGG9-R	8	Male	HGG	High grade glioma, gliomatosis cerebri	Hemispheric	1	0	Intra-op	1.2	Relapse/progressive disease	PIK3CA E545K;H1047R, TERT C228T	30.1	PIK3CA E545K: H1047R, TERT C228T	Positive	0.6	Positive	not done	Positive	targetable	No	yes	yes
HGG5-D	14	Female	HGG	Diffuse midline glioma, H3 K27-altered	Midline	1	0	Intra-op	1	Diagnosis	H3.1 K27M, PTPN11 R351Ter	107.3	H3.1 K27M, PIK3CA G546K, TP53 R282Q	NA	Not done	Not done	not done	Positive	targetable	No	yes	no
LGG24-D	10	Male	LGG	Low grade glioma	Spinal cord	1	0	Intra-op	2.4	Diagnosis	KIAA1549::BRAF	777.2	KIAA1549::BRAF	NA	Not done	Not done	not done	Positive	targetable	No	yes	no
HGG15-D	11	Male	HGG	Diffuse midline glioma, H3K27 altered	Midline	1	0	Intra-op	2.4	Diagnosis	H3.3 K27M, TP53 R273C, PDGFRA amp.	2143	H3.3 K27M, TP53 R273C	Positive	2.55	Positive	not done	Positive	Diagnostic	No	yes	yes
LGG31-R	2	Male	LGG	Pilocytic astrocytoma	Midline	1	0	Intra-op	2	Relapse/progressive disease	BRAF V600E	8358.6	BRAFV600E	NA	Not done	Not done	positive	Positive	targetable	Yes	yes	no
HGG14-R	9	Female	HGG	Diffuse high grade astrocytoma, H3-wildtype and IDH-wildtype	Hemispheric	1	0	Intra-op	5	Relapse/progressive disease	TP53 Y205C	11516	negative	NA	Not done	Not done	not done	Negative	NA	No	yes	no
LGG43-M	17	Male	LGG	Ganglioglioma	Midline	1	0	Intra-op	NA	Off treatment	BRAF V600E (IHC)	5563.4	BRAFV600E Positive- below treshold	NA	Not done	Not done	positive	Positive	targetable	Yes	yes	no
LGG22-D	11	Male	LGG	Pilocytic astrocytoma	Cerebellar	1	0	Intra-op	3	Diagnosis	KIAA1549::BRAF	10.2	low coverage	NA	Not done	Not done	not done	Negative	Negative	No	yes	no
LGG20-D	6	Female	LGG	Diffuse low-grade glioma, MAPK pathway-altered	Hemispheric	1	0	Intra-op	5	Diagnosis	AGAP3::BRAF	99.6	negative	NA	Not done	Not done	not done	Negative	Negative	No	yes	no
LGG19-D	7	Male	LGG	Pleomorphic xanthoastrocytoma	Cerebellar	1	0	Intra-op	NA	Diagnosis	BRAF A598_T599insIAFGLA, H3.3 G34V, RB1 R252Ter	5615.1	BRAF A598_T599insIAFGLA	NA	Not done	Not done	not done	Positive	targetable	No	yes	no
LGG17-D	13	Male	LGG	Pilocytic astrocytoma	Hemispheric	1	0	Intra-op	NA	Diagnosis	BRAF V600E (IHC)	4371.8	BRAF V600E	NA	Not done	Not done	not done	Positive	targetable	No	yes	no
LGG16-D	0	Female	LGG	Low grade glioma	Sellar/suprasellar/hypothalamic/optic pathway	1	0	Intra-op	5	Diagnosis	GOPC::ROS1, TP53 V203E	279	negative	NA	Not done	Not done	not done	Negative	Negative	No	yes	no
NA1-D	9	Male	No biopsy	NA	Midline	1	0	Intra-op	NA	Diagnosis	NA	11	low coverage	NA	Not done	Not done	not done	Negative	Negative	No	yes	no
LGG11-D	4	NA	LGG	Low grade glioma	Cerebellar	1	0	Intra-op	NA	Diagnosis	KIAA1549::BRAF	27.2	negative	NA	Not done	Not done	not done	Negative	Negative	No	yes	no
NA4-D	11	Female	No biopsy	NA	Hemispheric	1	0	LP	5	Diagnosis	NA	13.3	low coverage	NA	0.04	Not detected	not done	Negative	Negative	No	yes	yes
MMR11-R	13	Female	HGG/MMR	Astrocytoma, IDH mutant	Hemispheric	1	0	LP	9	Relapse/progressive disease	IDH1 R132H, TP53 A138V, PDGFRA D842Y	16.7	low coverage	Not detected	0.04	Not detected	not done	Negative	NA	No	yes	yes
NA5-D	15	Male	No biopsy	NA	Midline	1	0	LP	4.9	Diagnosis	NA	34.8	negative	NA	0.13	Not detected	not done	Negative	Negative	No	yes	yes
LGG42-R	13	Female	LGG	Diffuse astrocytoma, WHO grade II	Midline	1	1	LP	5	Relapse/progressive disease	TP53 (IHC)	12.7	low coverage	NA	0.05	Not detected	not done	Negative	NA	No	yes	yes
MB14-R	13	Female	MB	Medulloblastoma, non-WNT/non-SHH	Spinal cord	1	1	LP	5	Relapse/progressive disease	PTEN F341V	14.6	low coverage	NA	0.07	Not detected	not done	Negative	NA	No	yes	yes
LGG34-R	11	Female	LGG	Pilocytic astrocytoma	Midline	1	0	LP	5	Relapse/progressive disease	KIAA1549::BRAF	19.6	low coverage	NA	Not done	Not done	not done	Negative	NA	No	yes	no
HGG4-D	9	Female	HGG	Diffuse midline glioma, H3 K27-altered	Midline	1	0	LP	4	Diagnosis	H3.3 K27M, TP53 H179del	0.3	H3.3 K27M (equivocal)	NA	Not done	Not done	not done	Equivocal	Diagnostic	No	yes	no
NA8-D	35	Female	No biopsy	NA	Sellar/suprasellar/hypothalamic/optic pathway	1	0	LP	9	Diagnosis	NA	176.4	FGFR1 N546D	NA	0.64	Positive	not done	Positive	Targetable	No	yes	yes
MB13-R	9	Female	MB	Medulloblastoma, non-WNT/non-SHH	Cerebellar	1	1	LP	6	Relapse/progressive disease	NA	326.7	negative	Positive	0.68	Positive	not done	Positive	no	No	yes	yes
LGG27-D	12	Male	LGG	Oligodendroglioma, IDH-mutant and 1p/19q co-deleted	Hemispheric	1	0	LP	4.5	Diagnosis	IDH2 R172K	96	negative	Positive	0.4	Not detected	not done	Negative	Negative	No	yes	yes
NA3-D	14	Female	No biopsy	NA	Sellar/suprasellar/hypothalamic/optic pathway	1	0	LP	5.7	Diagnosis	NA	19.1	low coverage	NA	0.09	Not detected	not done	Negative	Negative	No	yes	yes
NA10-D	39	Female	No biopsy	NA	Midline	1	0	LP	8	Diagnosis	NA	29.3	negative	NA	0.19	Not detected	not done	Negative	Negative	No	yes	yes
LGG28-D	12	Male	LGG	Polymorphous low-grade neuroepithelial tumour of the young	Hemispheric	1	0	LP	5.5	Diagnosis	FGFR2::G3BP2	12.1	low coverage	NA	0.08	Not detected	not done	Negative	Negative	No	yes	yes
Other8-R	9	Female	Other	Ependymoma, posterior fossa group A	Midline	1	0	LP	5	Relapse/progressive disease	NA	31	negative	Positive	0.09	Not detected	not done	Negative	NA	No	yes	yes
MB12-R	15	Male	MB	Medulloblastoma, non-WNT/non-SHH	Cerebellar	1	0	LP	3	Relapse/progressive disease	NA	255.1	negative	NA	0.13	Positive	not done	Positive	no	No	yes	yes
LGG33-R	6	Male	LGG	LGG	Hemispheric	1	0	LP	3	Relapse/progressive disease	FGFR1-ITD	1.8	low coverage	NA	0.05	Not detected	not done	Negative	NA	No	yes	yes
MMR12-M	5	Male	HGG/MMR	Pleomorphic xanthoastrocytoma	Hemispheric	1	0	LP	2.2	Off treatment	TP53 P47fs	6.6	low coverage	NA	0.03	Not detected	not done	Negative	NA	No	yes	yes
MB16-R	17	Female	MB	Medulloblastoma, non-WNT/non-SHH	Cerebellar	1	1	LP	4	Relapse/progressive disease	NA	3.8	low coverage	NA	0.04	Not detected	not done	Negative	NA	No	yes	yes
MMR2-D	7	Female	HGG/MMR	High grade tumour (poorly differentiated)	Hemispheric	1	0	LP	7.8	Diagnosis	TP53 R267W, R273C	434.8	TP53 R267W; R273C	Positive	1.28	Positive	not done	Positive	no	No	yes	yes
LGG32-R	13	Male	LGG	Diffuse leptomeningeal glioneuonal tumour	Spinal cord	1	1	LP	2	Relapse/progressive disease	KIAA1549::BRAF	0.2	low coverage	NA	Not done	Not done	negative	Negative	NA	Yes	yes	no
NA12-D	30	Male	No biopsy	NA	Spinal cord	1	0	LP	6.8	Diagnosis	NA	18.5	low coverage	NA	0.1	Not detected	not done	Negative	Negative	No	yes	yes
NA7-D	NA	NA	No biopsy	NA	Cerebellar	1	0	LP	5.7	Diagnosis	NA	35.8	negative	NA	0.16	Not detected	not done	Negative	Negative	No	yes	yes
Other3-D	14	Female	Other	Glioma, not graded	Midline	1	0	LP	7.2	Diagnosis	TP53 R110H	1.3	low coverage	NA	0.05	Not detected	not done	Negative	Negative	No	yes	yes
LGG5-D	0	Female	LGG	Mixed low grade glioneuronal tumour	Hemispheric	1	0	LP	1	Diagnosis	BRAF V600E (IHC)	0.2	low coverage	NA	Not done	Not done	not done	Negative	Negative	No	yes	no
NA11-D	45	Female	No biopsy	NA	Midline	1	0	LP	6	Diagnosis	NA	4.9	H3.3 K27M (equivocal)	NA	0.03	Positive	not done	Equivocal	Diagnostic	No	yes	yes
NA17-NA	NA	NA	No biopsy	NA	Midline	1	1	LP	5.3	Not available	NA	20	negative	NA	0.05	Positive	not done	Positive	no	No	yes	yes
LGG41-R	16	Female	LGG	Optic pathway glioma	Sellar/suprasellar/hypothalamic/optic pathway	1	1	LP	4	Relapse/progressive disease	FGFR1-mt, PTPN1-mt	232.1	FGFR1 K656E, PTPN11 A72D	NA	0.3	Not detected	not done	Positive	targetable	No	yes	yes
NA9-D	NA	NA	No biopsy	NA	Spinal cord	1	Not available	LP	4	Diagnosis	NA	0.3	low coverage	NA	0.05	Not detected	not done	Negative	Negative	No	yes	yes
MMR10-M	14	Female	HGG/MMR	Glioblastoma	Hemispheric	1	0	LP	3.6	On treatment	NA	349	negative	NA	0.57	Not detected	not done	Negative	NA	No	yes	yes
MMR3-R	10	Female	HGG/MMR	Glioblastoma	Cerebellar	1	1	LP	8	Relapse/progressive disease	No mutations in glioma panel	66.7	PIK3CA E545G	Positive	0.53	Positive	not done	Positive	targetable	No	yes	yes
NA15-D	NA	NA	No biopsy	NA	Disseminated	1	1	LP	10	Relapse/progressive disease	NA	3784.2	KIAA1549::BRAF	NA	4.28	Positive	not done	Positive	targetable	No	yes	yes
Other7-R	1	Female	Other	Supratentorial ependymoma, YAP1 fusion-positive	Hemispheric	1	0	LP	4	Relapse/progressive disease	YAP1 fusion	190.2	negative	Positive	0.33	Not detected	not done	Negative	NA	No	yes	yes
LGG38-R	12	Female	LGG	Diffuse leptomeningeal glioneuonal tumour	Disseminated	1	1	LP	2	Relapse/progressive disease	FGFR1-TKD	183.7	FGFR1-TKD	NA	0.1	Not detected	not done	Positive	targetable	No	yes	yes
MM7-M	19	Male	HGG/MMR	Glioblastoma, IDH wildtype	Hemispheric	0	0	LP	5	On treatment	TP53 R282W, R306Ter	22.4	negative	Positive	0.07	Not detected	not done	Negative	NA	No	yes	yes
MM6-M	17	Female	HGG/MMR	Astrocytoma, IDH mutant	Hemispheric	1	1	LP	5.5	On treatment	IDH1 R132H, TP53 R213Ter	64.7	IDH1 R132H, TP53 R213Ter	Positive	0.11	Positive	not done	Positive	targetable	No	yes	yes
LGG21-D	6	Male	LGG	Polymorphous low-grade neuroepithelial tumor of the young	Hemispheric	1	0	LP	3	Diagnosis	FGFR2::THAP10	41.1	negative	NA	Not done	Not done	not done	Negative	Negative	No	yes	no
NA16-NA	NA	NA	No biopsy	NA	Midline	1	0	NA	5	Relapse/progressive disease	NA	47.9	H3.1 K27M, TP53 R273H	NA	Not done	Not done	not done	Positive	Diagnostic	No	yes	no
Other5-M4	3	Male	Other	Pineoblastoma	Midline	0	0	omaya	2.7	On treatment	NA	not done	not done	Positive	0.64	Negative	not done	Negative	no	No	no	yes
Other5-M3	3	Male	Other	Pineoblastoma	Midline	0	0	LP	3	On treatment	NA	not done	not done	Positive	0.14	Positive	not done	Positive	no	No	no	yes
MB9-M3	7	Female	MB	Medulloblastoma, non-WNT/non-SHH	Cerebellar	0	0	LP	5	On treatment	NA	not done	not done	Positive	0.01	Not detected	not done	Negative	NA	No	no	yes
MB6-M2	8	Male	MB	Medulloblastoma, non-WNT/non-SHH	Cerebellar	0	0	LP	5	Off treatment	NA	not done	not done	Positive	0.03	Not detected	not done	Negative	NA	No	no	yes
MB11-M2	17	Male	MB	Medulloblastoma, non-WNT/non-SHH	Cerebellar	0	0	LP	7.5	On treatment	NA	not done	not done	Not detected	0.35	Not detected	not done	Negative	NA	No	no	yes
MB4-M2	4	Male	MB	Medulloblastoma, non-WNT/non-SHH	Cerebellar	1	1	LP	3.4	On treatment	NA	not done	not done	Positive	0.89	Positive	not done	Positive	no	No	no	yes
Other5-M2	3	Male	Other	Pineoblastoma	Midline	1	0	LP	1.5	On treatment	NA	not done	not done	Positive	0.16	Positive	not done	Positive	no	No	no	yes
Other5-M1	3	Male	Other	Pineoblastoma	Midline	1	0	LP	2.5	On treatment	NA	not done	not done	Positive	0.25	Positive	not done	Positive	no	No	no	yes
MB4-M1	4	Male	MB	Medulloblastoma, non-WNT/non-SHH	Cerebellar	1	1	LP	6	On treatment	NA	not done	not done	Positive	1.05	Positive	not done	Positive	no	No	no	yes
MB2-M1	5	Female	MB	Medulloblastoma, non-WNT/non-SHH	Cerebellar	0	0	LP	3	Off treatment	NA	not done	not done	Positive	0.21	Not detected	not done	Negative	NA	No	no	yes
MB17M2	17	Male	MB	Medulloblastoma, non-WNT/non-SHH	Cerebellar	0	0	LP	5	Off treatment	NA	not done	not done	Positive	0.12	Not detected	not done	Negative	NA	No	no	yes
MB11-M1	17	Male	MB	Medulloblastoma, non-WNT/non-SHH	Cerebellar	0	0	LP	7.5	On treatment	NA	not done	not done	Positive	0.09	Not detected	not done	Negative	NA	No	no	yes
MB6-M1	7	Male	MB	Medulloblastoma, non-WNT/non-SHH	Cerebellar	1	1	LP	5	On treatment	NA	not done	not done	Positive	0.02	Positive	not done	Positive	no	No	no	yes
MB6-D	7	Male	MB	Medulloblastoma, non-WNT/non-SHH	Cerebellar	0	0	LP	7.7	Diagnosis	NA	not done	not done	Positive	0.44	Positive	not done	Positive	no	No	no	yes	13 days post-GTR
MB17-M1	17	Male	MB	Medulloblastoma, non-WNT/non-SHH	Cerebellar	0	0	LP	5	Off treatment	NA	not done	not done	Positive	0.1	Not detected	not done	Negative	NA	No	no	yes
Other5-D	3	Male	Other	Pineoblastoma	Midline	1	0	LP	2.5	Diagnosis	NA	not done	not done	Positive	0.08	Positive	not done	Positive	no	No	no	yes
MB4-D	4	Male	MB	Medulloblastoma, non-WNT/non-SHH	Cerebellar	1	1	LP	1.4	Diagnosis	NA	not done	not done	Positive	0.46	Positive	not done	Positive	no	No	no	yes
MB1-D	10	Male	MB	Medulloblastoma, SHH-activated, P53-mutant	Cerebellar	0	0	EVD	2	Diagnosis	NA	not done	not done	Positive	1.24	Not detected	not done	Negative	Negative	No	no	yes	3 days post-GTR
Other10-R	13	Female	Other	Choroid plexus carcinoma	Hemispheric	1	0	Intra-op	3	Relapse/progressive disease	NA	not done	not done	Positive	0.75	Not detected	not done	Negative	NA	No	no	yes
LGG44-R	17	Male	LGG	Low grade glioma	Midline	1	0	Intra-op	NA	Relapse/progressive disease	BRAFV600E	not done	not done	NA	NA	NA	negative	negative	NA	Yes	no	no
HGG16-M	6	Female	No biopsy	NA	Midline	1	0	intra-op/ventricles	NA	On treatment	NA	not done	not done	NA	NA	NA	Positive	Positive	diagnostic	Yes	no	no
NA14-D	6	Male	Other	Teratoma	Midline	1	0	LP	5.4	Diagnosis	NA	not done	not done	NA	0.1	Not detected	not done	Negative	Negative	No	no	yes
Other4-D	5	Male	Other	CNS neuroblastoma, FOXR2 altered	Hemispheric	0	0	LP	5	Diagnosis	Not detected	not done	not done	Positive	0.07	Not detected	not done	Negative	Negative	No	no	yes	33 days post-NTR
NA13-D	16	Male	No biopsy	NA	Midline	1	0	LP	6	Diagnosis	NA	not done	not done	NA	0.06	Not detected	not done	Negative	Negative	No	no	yes
MB18-M	8	Male	MB	Medulloblastoma, non-WNT/non-SHH	Cerebellar	0	0	LP	4	Off treatment	NA	not done	not done	Positive	0.05	Not detected	not done	Negative	NA	No	no	yes
MB3-D	9	Female	MB	Medulloblastoma, non-WNT/non-SHH	Cerebellar	1	1	LP	8.7	Diagnosis	NA	not done	not done	Positive	0.97	Positive	not done	Positive	no	No	no	yes
Other2-D	4	Male	Other	Ependymoma, posterior fossa group A	Cerebellar	1	0	LP	2.5	Diagnosis	NA	not done	not done	Not detected	0.34	Not detected	not done	Negative	Negative	No	no	yes
Other9-R	7	Male	Other	Supratentorial ependymoma, ZFTA fusion-positive	Hemispheric	1	1	LP	5.8	Relapse/progressive disease	ZFTA fusion	not done	not done	Positive	0.09	Not detected	not done	Negative	NA	No	no	yes
Other1-D	3	Female	Other	Ependymoma, posterior fossa group A	Cerebellar	1	0	LP	2	Diagnosis	NA	not done	not done	Positive	0.61	Positive	not done	Positive	no	No	no	yes
MB5-D	5	Female	MB	Medulloblastoma, non-WNT/non-SHH	Cerebellar	0	0	LP	4	Diagnosis	TP53 R273C	not done	not done	Positive	0.93	Positive	not done	Positive	no	No	no	yes	21 days post-GTR
MB8-D	11	Female	MB	Medulloblastoma, non-WNT/non-SHH	Cerebellar	0	0	LP	6	Diagnosis	NA	not done	not done	Positive	0.13	Positive	not done	Positive	no	No	no	yes	19 days post-GTR
Other6-D	8	Male	Other	Pineoblastoma	Disseminated	1	1	LP	6.2	Diagnosis	NA	not done	not done	Positive	2.06	Positive	not done	Positive	no	No	no	yes
LGG45-D	2	Male	No biopsy	NA	Midline	1	0	LP	NA	Diagnosis	NA	not done	not done	NA	NA	NA	Positive	Positive	targetable	Yes	no	no
HGG17-Autopsy	8	Female	No biopsy	NA	Midline	1	Not available	ventricles/autopsy	NA	Autopsy	NA	not done	not done	NA	NA	NA	Positive	Positive	diagnostic	Yes	no	no
HGG18-R	6	Male	No biopsy	NA	Midline	1	Not available	ventricles/intra-op	NA	Relapse/progressive disease	NA	not done	not done	NA	NA	NA	Positive	Positive	diagnostic	Yes	no	no
HGG19-R	8	Female	HGG	High grade glioma	Midline	1	Not available	ventricles/intra-op	NA	Relapse/progressive disease	H3F3Ap.(Lys28Met); PDGFRA N659K	not done	not done	NA	NA	NA	Positive	Positive	diagnostic	Yes	no	no
