# Supplementary material for: Tumor-derived cell-free DNA detected in cerebrospinal fluid enables minimally invasive profiling of pediatric brain tumors
Source: J Clin Invest. 2026 Jun 15;136(12):e197391. doi: 10.1172/JCI197391 (PMC13262732; doi:10.1172/JCI197391)
Supplement: Supporting data values [file jci-136-197391-s078.xlsx]

## Sheet: Fig4A
MMRD	MMRP
0.203	-0.007
0.153	-0.017
0.123	-0.017
0.083	-0.027
0.073	-0.037
0.053	-0.037
0.003	-0.047
	-0.047
	-0.047
	-0.057
	-0.067
	-0.067
	-0.087
	-0.087
	-0.107
	-0.117
	-0.117
	-0.117

## Sheet: SupFig2
A. DNA/CSF		A. cfDNA/CSF		B. DNA/CSF		B. cfDNA/CSF
Vent	LP	Vent	LP	Control	CNS tumor	Control	CNS tumor
3.5	2.5	0.06	0.42	6.496	3.5	0.067	0.06
720	6.1	17.3	0.09	315.556	720	0.989	17.3
75	3.1	1.03	0.04	5.8	75	0.024	1.03
12	5.05	0.62	0.09	1.834	12	0.032	0.62
48.8	7.8	1.58	0.44	3.552	48.8	0.121	1.58
11.6	2.8	11.09	0.13	2.902	11.6	0.113	11.09
17.9	3.3	0.1	0.15	2.544	17.9	0.88	0.1
505.8	4.4	0.039	0.41	3	505.8	3.586	0.039
12	3.8	124.8	1.6		12		124.8
19.1	2.3	0.03	0.22		19.1		0.03
14.6	7.5	4.26	0.69		14.6		4.26
6	2.2	0.36	0.62		6		0.36
280.6	4.3	0.3	0.08		280.6
7.7	6.12		0.2		7.7
1.5	11.8		0.17		1.5
20.2	3.6		0.07		20.2
174	12.3		0.12		174
8.6	16.5		0.09		8.6
3.3	3.2		0.06		3.3
4.7	7.48		0.03		4.7
2.1	2.98		0.08		2.1
18.4	8.3		0.06		18.4
38.9	4.4		0.37		38.9
878.4	33		0.06		878.4
5.7	2.3		0.08		5.7
262.5	2.3		0.1		262.5
29.3	3.2		0.04		29.3
5	5.9		0.29		5
2.7	3.6		0.18		2.7
4545	3.8		3.99		4545
2	2.8		0.36		2
114.6	2.3		0.23		114.6
76.6	4		0.02		76.6
261	3.3		0.24		261
333.6	4.9		0.07		333.6
2.5	4.4		0.05		7.4
7.4	9.3		0.03
2	4.3		0.04
	3.5		9.76
	5.08		0.2
	1.3		0.12
	4.9		0.1
	2.4		0.05
	1.7		0.47
	3.9		0.45
	2.9		0.5
	1.5		0.17
	1.8		17.4
	5.5		0.05
	7.7		0.1
	3.5		0.14
	2.4		0.03
	22.8		0.01
	7.2		0.05
	16.1		0.309
	6.9
	6
	3.5
	5.9
	2.78
	4.96
	39.6
	3.4
	9.7
	2.7
	3.2
	6.2
	5
	4.148
